# Supplementary material for: Male Urinary Incontinence Severity and Non-Adjustable Sling Outcomes: Protocol for a Multivariate Dose–Response Meta-Analysis
Source: J Clin Med. 2026 May 27;15(11):4140. doi: 10.3390/jcm15114140 (PMC13257566; doi:10.3390/jcm15114140)
Supplement: Supplementary file 1 [file jcm-15-04140-s001.zip]

Archive with 3 entries (3 files):
- Suppl Table S1 - PRISMA-P-checklist.pdf
- Suppl Table S2-S5 - Search Strategy.pdf
- Suppl Table S6 - Risk of bias.pdf
